# Supplementary material for: Proof of concept for multiplex detection of antibodies against Chlamydia species in chicken serum using a bead-based suspension array with peptides as antigens
Source: Vet Res. 2023 Apr 4;54:31. doi: 10.1186/s13567-023-01159-9 (PMC10074890; doi:10.1186/s13567-023-01159-9)
Supplement: Supplementary file 1 — Additional file 1. Results of the suspension array with sera from mice infected with various Chlamydia species. Pooled sera from mice experimentally infected with Chlamydia, and two pools from naive mice, were tested with bead sets loaded with antigens as indicated. Results for C. psittaci, C. gallinacea, and the last naive mouse are also presented in Figure 1. The results are given in MFI, values above the cutoffs are highlighted in red. For beads with the negative control (NC) compound, values given are the average MFI of three parallel runs; the standard deviations are also given (SD). Serum-specific cutoffs were calculated as three times the average signal on NC beads from three parallel runs (3*avNC). Abbreviations: p, purified peptide; Cga, Cps, Cab, and Cav resp. C. gallinacea, C. psittaci, C. abortus, C. avium. NB in the manuscript normalized data are used for which the cutoffs were subtracted from the acquired MFI values. [file 13567_2023_1159_MOESM1_ESM.xlsx]

## Sheet: Additional file 1
	Additional file 1. Results of the suspension array with sera from mice infected with various Chlamydia species.
	Antigen	Description	C. psittaci	C. gallinacea	C. avium	C. avium	C. abortus	C. abortus	C. pneumoniae	C. pneumoniae	C. trachomatis	C. trachomatis	C. caviae	C. felis	C. muridarum	C. pecorum	C. pecorum	C. suis	naive	naive
	pCga001	Cga_08DC63_OmpA_326-345	184	2608	118	109	49	46	102	108	60	58	90	89	56.5	125	115.5	78	33	200.5
	pCga002	Cga_08-1274/3_IncA_297-326	73	5413	58	58	26	30	32	33	32	30	34	39	34	45	47.5	39.5	21	31
	pCga003	Cga_08DC63_IncA_303-326	30	5713	22	26	14	10	14	13	14	12	15	21	13	14.5	16	18	10	14
	pCga008	C. gal G47_OmpA	178.5	110.5	111	112	55	58	129	137	73	71	104.5	98.5	61.5	130.5	131.5	97	40.5	219
	pCga009	C. gal F725_OmpA	137	119	86	88	42	41	76	83	50	50	69	70.5	50	96	90.5	66	27	123
	pCga010	C. gal G47_IncA	28.5	3541	20	33	18	20	20	20.5	19	17	22	29	26	17	21	23	13	17
	pCga011	C. gal F725_IncA	62	2439	45	39.5	29	27	32	31	35.5	31	33.5	35	36	39	39	33	17	40
	pCps001	Cps_02DC15_OmpA_158-181	981	87	83	81	44	40.5	85	90.5	53.5	48	63.5	80	55	82.5	92	55.5	29	193.5
	pCps002	Cps_02DC15_IncA_329-352	6500	127	129	381.5	68	60	148	157	84	61.5	105.5	114	87	134	146.5	93	43	255
	pCps009	Cps_02DC15_OmpA_250-265	3471	86	74	78	49	44	97	90	58.5	53.5	71	82	57	88	90	58.5	30	157
	pCps010	Cps_02DC15_OmpA_329-352	7367	24	80	23	23	19	30	35	20	18	26	43	30	25	29	23.5	16	122
	pCps013	Cps_02DC15_PmpD_1053-92	1764.5	105	96.5	102	56	44	114	106.5	71	50	79.5	96.5	63.5	104	101	64	33	184
	pCps014	Cps_02DC15_IncA_321-360	6723	128.5	103	377	58.5	47.5	103	100	63	52	79	97	70	98	111	70	32	165
	pCps015	Cps_02DC15_CT618_105-134	9477	24	28	40	26	22	49	47.5	25	24	29	56	30.5	36	38	31	17	131
	pCps016	Cps_02DC15_CT618_189-228	3838	109.5	73	70	35	33	47	46	37	38	41	53	37	62	68	42	21	71
	pCab001	Cab_S26/3_OmpA_89-104	180.5	76	122	107	1323	52	579	546	56.5	64.5	79	97	66	99	100	71.5	38.5	179
	pCab002	Cab_S26/3_OmpA_153-176	209	115	131	119	8816	7881	126	108	64	66.5	88	111	75	108	118	81.5	36	225
	pCab003	Cab_S26/3_OmpA_158-173	159	86.5	140	99	9498	8689	91	90.5	48	55	67	85.5	60	90	92	67.5	32	162
	pCab004	Cab_S26/3_PmpD_1064-1087	90	16	96	51.5	1200	1663	31	29	17	19	25.5	43	26	26	29	24	15	118
	pCab005	Cab_S26/3_IncA_324-353	211	103	146	123	2531	2067	124	119	59	70	85	104.5	71	117	115	87	38	200
	pCav001	Cav_10DC88_IncA_305-328	88	43	1777	453	28	28	38	42.5	27	28	36.5	37	35	40	41	35	19	48
	pCav002	Cav_10DC88_IncA_299-328	21	12	3902.5	2240	12.5	13	11	11	10	9	10	14	11	11	12	11	11	10
	pCav003	Cav_10DC88_IncA_325-348	119.5	53	8856	11377.5	46	46	62	56	49	50	56	60	46	62	57	56.5	27	97.5
	pCav004	Cav_10DC88_IncA_319-348	62	34	9824	12532	33	28	30	34	31	22	27	32	22.5	31	34	25	14.5	33
		avNC	160.667	81.5	97.3333	88.3333	47	44.8333	97.3333	100.167	53.1667	56.1667	72	85.3333	55.8333	90.3333	97.8333	68.5	31.6667	175.5
		SD	14.0119	5.76628	23.1157	7.97392	3	3.61709	5.1316	0.288675	7.65398	7.28583	6.08276	2.3094	6.33114	9.07377	8.00521	7.26292	2.08167	6.26498
		cutoff (3*avNC)	482	244.5	292	265	141	134.5	292	300.5	159.5	168.5	216	256	167.5	271	293.5	205.5	95	526.5
	Pooled sera from mice experimentally infected with Chlamydia, and two pools from naive mice, were tested with bead sets loaded with antigens as indicated. Results for C. psittaci, C. gallinacea, and the last naive mouse are also presented in Figure 1. The results are given in MFI, values above the cutoffs are highlighted in red. For beads with the negative control (NC) compound, values given are …
