# Supplementary material for: Proof of concept for multiplex detection of antibodies against Chlamydia species in chicken serum using a bead-based suspension array with peptides as antigens
Source: Vet Res. 2023 Apr 4;54:31. doi: 10.1186/s13567-023-01159-9 (PMC10074890; doi:10.1186/s13567-023-01159-9)
Supplement: Supplementary file 2 — Additional file 2. Results of the suspension array with sera from chickens infected with C. psittaci and the available PCR data. Sera from three chickens experimentally infected with C. psittaci 6BC were tested with a fixed panel of beads carrying the antigens indicated in the first column. Results are given in MFI. Values above the cutoffs (3 times the signal on NC beads) are highlighted in red. The same results are presented in Figure 2, but there MFIs were normalized by subtracting 3xavNC to enable visualisation of data for multiple sera in one graph. Abbreviations: dpi, days post-infection; for other abbreviations see Additional file 1. NB in the manuscript normalized data are used for which the cutoffs were subtracted from the acquired MFI values. Ct values for the three chickens exposed to C. psittaci 6BC are given for 4 and 21 dpi for swabs and tissue samples as indicated. Ct values that are regarded positive are marked red. [file 13567_2023_1159_MOESM2_ESM.xlsx]

## Sheet: Additional file 2
	Additional file 2. Results of the suspension array with sera from chickens infected with C. psittaci and the available PCR data.
			chicken 2829			chicken 3031			chicken 3435					4 dpi		21 dpi
	Antigen	Description	0 dpi	14 dpi	21 dpi	0 DPI	14 dpi	21 dpi	0 dpi	14 dpi	21dpi		chicken	throat	cloaca	airsac	lung	spleen
	pCga001	Cga_08DC63_OmpA_326-345	216	208	221	163	328	342	137	224	243		2829	>40	>40, >40	>40, >40	38.0, >40	>40, >40
	pCga002	Cga_08-1274/3_IncA_297-326	123.5	117.5	117	103.5	234	235	86	152.5	159.5		3031	35.9	>40, >40	>40, >40	>40, >40	>40, >40
	pCga003	Cga_08DC63_IncA_303-326	96	223.5	240	89	579	624	81	169	181		3435	33.1	36.4, 36.5	>40, >40	>40, >40	>40, >40
	pCga008	C. gal G47_OmpA	199	194.5	215	146	287	307	132	201	223
	pCga009	C. gal F725_OmpA	199	185	189	147	282	281	118	276	308		Ct values for the three chickens exposed to C. psittaci 6BC are given for 4 and 21 dpi for swabs and tissue samples as indicated. Ct values that are regarded positive are marked red.
	pCga010	C. gal G47_IncA	101	88	86.5	97	239	252	85	150	162
	pCga011	C. gal F725_IncA	121	119	114	120	246	271	100	161.5	183
	pCps001	Cps_02DC15_OmpA_158-181	204	162	166.5	131	197	238.5	101	197	202.5
	pCps002	Cps_02DC15_IncA_329-352	279	215	244	152	297	290	148	2294	2364
	pCps009	Cps_02DC15_OmpA_250-265	202	159	172	133	227	273	102	188	189.5
	pCps010	Cps_02DC15_OmpA_329-352	155	671	722.5	212	1236	1366.5	174	13964	14435
	pCps013	Cps_02DC15_PmpD_1053-92	208.5	185	189	175.5	276	316	131	598	625
	pCps014	Cps_02DC15_IncA_321-360	207	169	180	143.5	235	258	116	2477	2576
	pCps015	Cps_02DC15_CT618_105-134	424	196	209	313	390	479	282	1352	1375
	pCps016	Cps_02DC15_CT618_189-228	155	117	131	104.5	177.5	209	91	261	278
	pCab001	Cab_S26/3_OmpA_89-104	136	145	160	138.5	252	289	100	163	168
	pCab002	Cab_S26/3_OmpA_153-176	171.5	196.5	206	154.5	303.5	329	129	201	206
	pCab003	Cab_S26/3_OmpA_158-173	154.5	137	137	141	246.5	237	108	159	180
	pCab004	Cab_S26/3_PmpD_1064-1087	265	329	385	215	841	909	196.5	339.5	361.5
	pCab005	Cab_S26/3_IncA_324-353	168	170	179	157	279	316	128	250	275
	pCav001	Cav_10DC88_IncA_305-328	111	118	122	106	225	230	92	131.5	146
	pCav002	Cav_10DC88_IncA_299-328	79	69	74	93	184.5	215	76.5	126	144
	pCav003	Cav_10DC88_IncA_325-348	122.5	113	122	137	260	291.5	112	167	178
	pCav004	Cav_10DC88_IncA_319-348	121	91.5	100.5	113	211	248.5	95	135	149
		avNC	174.167	175.167	183	131.167	275.167	278	110.167	194.333	198.167
		SD	23.1858	23.6872	30.05	3.32916	23.2397	45.3982	4.25245	26.6521	22.8272
		cutoff (3*avNC)	522.5	525.5	549	393.5	825.5	834	330.5	583	594.5
	Sera from three chickens experimentally infected with C. psittaci 6BC were tested with a fixed panel of beads carrying the antigens indicated in the first column. Results are given in MFI. Values above the cutoffs (3 times the signal on NC beads) are highlighted in red. The same results are presented in Figure 2, but there MFIs were normalized by subtracting 3xavNC to enable visualisation of data…
