# Supplementary material for: Proof of concept for multiplex detection of antibodies against Chlamydia species in chicken serum using a bead-based suspension array with peptides as antigens
Source: Vet Res. 2023 Apr 4;54:31. doi: 10.1186/s13567-023-01159-9 (PMC10074890; doi:10.1186/s13567-023-01159-9)
Supplement: Supplementary file 4 — Additional file 4. Results of the suspension array with sera from chickens infected with C. gallinacea. Sera from 8 chickens experimentally infected with C. gallinacea NL_G47 were tested with a fixed panel of beads loaded with antigens as indicated in the first column. These data were also used for Figure 3, but there MFIs were normalized by subtracting 3xavNC. Here, results are given in MFI, values above the cutoffs are highlighted in red. For abbreviations see Additional files 1 and 2. NB in the manuscript normalized data are used for which the cutoffs were subtracted from the acquired MFI values. [file 13567_2023_1159_MOESM4_ESM.xlsx]

## Sheet: Additional file 4
	Additional file 4. Results of the suspension array with sera from chickens infected with C. gallinacea.
			chicken 25				chicken 29	0	0	0	chicken 39	0	0	0	chicken 47	0	0	0	chicken 34	0	0	0	chicken 36	0	0	0	chicken 44	0	0	0	chicken 48	0	0	0
	Antigen	Description	0 dpi	14 dpi	28 dpi	35 dpi	0 dpi	14 dpi	28 dpi	35 dpi	0 dpi	14 dpi	28 dpi	35 dpi	0 dpi	14 dpi	28 dpi	35 dpi	0 dpi	14 dpi	28 dpi	35 dpi	0 dpi	14 dpi	28 dpi	35 dpi	0 dpi	14 dpi	28 dpi	35 dpi	0 dpi	14 dpi	28 dpi	35 dpi
	pCga001	Cga_08DC63_OmpA_326-345	105	65	145	164	75	83	103.5	129	85	111	90	160	59	65	49	80	61	81	85	113.5	112	133	209.5	296.5	51.5	80	96	181	103	144	121	164
	pCga002	Cga_08-1274/3_IncA_297-326	60	106	2184	2566.5	49	393	1061	1193.5	41	398.5	401	542	41.5	157	193	132	43	891	1328	745	90	1035	5763	4547	39	158.5	472	1040	62	205	700	1437
	pCga003	Cga_08DC63_IncA_303-326	24	174	3410	3741	18	688	1810	1920	29.5	818	1069	1150	11	311	541.5	305.5	30	1430	2073	1093	36	1840	10436.5	8158	12	259	860	1576	19.5	372	1537.5	2436
	pCga008	C. gal G47_OmpA	92.5	73.5	159	172	81	191	209.5	215.5	102.5	758.5	619	643	60	71	63	89	61	91.5	98	129	102	224	291.5	372	57	540	881.5	683	95	221	183	232.5
	pCga009	C. gal F725_OmpA	156	76	154	148	110	98	106	133	138	119	81.5	147	86	86	62	89	82	97	90	121	129	136	203	280	48	97.5	91	165	140	174	114	147
	pCga010	C. gal G47_IncA	27	492.5	5996	5647	22	1424	3705	3702	23.5	1238.5	1522	1970	16	576	1440	1003	37	1710	4613	2461	44	3010	11726	8910	23	388	1453	2462	26	931.5	4050.5	4524
	pCga011	C. gal F725_IncA	54	255.5	2989	3120.5	47	539.5	1166	1393	40	475.5	430	543	40	183	309	181	45	562	1552	854	60	815.5	5791	4791	32	223	1282	1579.5	56.5	1013	7554.5	5373.5
	pCps001	Cps_02DC15_OmpA_158-181	69	49	83	90.5	54	52	74.5	87	32	86	52	96	46	52	31	60.5	50	56	65	82.5	71.5	95	128	203.5	40	63	73	128	73	95.5	61.5	103
	pCps002	Cps_02DC15_IncA_329-352	102.5	84.5	110	115.5	74	64.5	111	133	51	107	77	128	50	65	43	78	66.5	74	82	120	107	139	175	237.5	60	77	91	171.5	96	133.5	153	183
	pCps009	Cps_02DC15_OmpA_250-265	73	63	84	95	69	55.5	82	99.5	43	98	54.5	101	48	51	36	53	60	61	70.5	88	89	98	137	226	49.5	64	75.5	138	72	106	68	108
	pCps010	Cps_02DC15_OmpA_329-352	42	49	88	102	31	44	61	99.5	20	63	44	89	18	63	20	48	52	112	83	142	62	120.5	164.5	298	24.5	56	71	145	39	239	101	146
	pCps013	Cps_02DC15_PmpD_1053-92	79	62	94	98	62	56.5	95	101	50	98	60	101	47	59	40	72	52	54.5	71	98.5	98	102	150.5	259	58	76	73.5	138.5	90	124	72.5	114
	pCps014	Cps_02DC15_IncA_321-360	74	61	109	123	59	63	91	114	48	86	71	120	42	54.5	38	65	53	59	62	92	88.5	212	150	236	43.5	62	74	139	92	127	152	166
	pCps015	Cps_02DC15_CT618_105-134	73.5	191.5	146	148	81	75	174	246.5	31	97	79	122	116	179	45	218.5	83	158	102	163	119	173	229	388	49	83	115	199	67.5	357	178	184
	pCps016	Cps_02DC15_CT618_189-228	51	60	76	76	41.5	54	88	73	30.5	62	51	76	36	63.5	53	63	49	54	51	68	58.5	83	103	171	41	61	64	114	84	86.5	53	78
	pCab001	Cab_S26/3_OmpA_89-104	56	49	70	86	81	50	56	80	32.5	62	39	82	33	44	27.5	47	46	51	60.5	84	62.5	95	103	195	40	58	71	117	49.5	77	53	84
	pCab002	Cab_S26/3_OmpA_153-176	85	60	91.5	108.5	53	59	78.5	95	49	89	53	99	39	44	30	59	47	53	66	91	89	102	132	239	56	62	73	133.5	75.5	108	72	99
	pCab003	Cab_S26/3_OmpA_158-173	66.5	54.5	85	91	51	54	61	82	39.5	91	44.5	92.5	42	50	29	49.5	39.5	49	56	81	85	101	117	223.5	45	59	63	119	69.5	92	61.5	91.5
	pCab004	Cab_S26/3_PmpD_1064-1087	45	54	131	111	32	54	66	103	22	49	36	78	16	30	27	51	55.5	53	63	117.5	58	89	164	265	28	52	106	173.5	41	226	102	120
	pCab005	Cab_S26/3_IncA_324-353	76	54	105	103	50	60	76	90	48	83	47.5	101	39	45	29	53	57.5	58	66.5	97	85	218	233	238	50	62	69	135	77	122.5	77	100
	pCav001	Cav_10DC88_IncA_305-328	53	43	77.5	81	38	44	52	72	41	56	41.5	86	34.5	30	31.5	48	38	38.5	50	77	69	73	102	179.5	37	43	58	99.5	61	82.5	48	73.5
	pCav002	Cav_10DC88_IncA_299-328	19	23	41	58.5	14	29	33	56	14.5	22	61	84	19	19	18	29.5	27	25	51	75	26	52	111.5	163	17.5	26	45	102	21	118	58.5	68.5
	pCav003	Cav_10DC88_IncA_325-348	49	44	68	77	37	33	51	74	31	51	36	72	31.5	37.5	26	41	43	39.5	57	81	59	84	105	205	34	44.5	56	113	42.5	74	57	110
	pCav004	Cav_10DC88_IncA_319-348	32	32	54	66	25	29	44	62.5	20	37.5	29	59	27	34	19	40	37	32	52	63	54	100	100	171.5	27	35	46	103.5	34	64	50	102
		avNC	74.1667	58.6667	100.333	121.667	62.5	58	76.6667	98.5	52.3333	81.3333	61.6667	117.833	48.1667	55	35	58.6667	50.6667	57.8333	66.1667	93.6667	82.5	97.8333	158.5	250.667	43	66	79.3333	144.5	68.5	108.167	75.3333	129.333
		SD	15.0028	7.50555	29.3655	37.6342	14.4135	14.5258	20.1329	25.549	21.3854	14.2244	15.543	26.5816	10.2021	14.1774	7.54983	7.63763	7.57188	15.7665	14.2507	14.8436	11.8216	22.5296	58.5214	47.8992	4.16333	14	16.065	26.8468	10.7587	27.4879	28.5715	51.8805
		cutoff (3*avNC)	222.5	176	301	365	187.5	174	230	295.5	157	244	185	353.5	144.5	165	105	176	152	173.5	198.5	281	247.5	293.5	475.5	752	129	198	238	433.5	205.5	324.5	226	388
	Sera from 8 chickens experimentally infected with C. gallinacea NL_G47 were tested with a fixed panel of beads loaded with antigens as indicated in the first column. These data were also used for Fig. 3, but there MFIs were normalized by subtracting 3xavNC. Here, results are given in MFI, values above the cutoffs are highlighted in red. For abbreviations see Additional files 1 and 2. NB in the ma…
