# Supplementary material for: Proof of concept for multiplex detection of antibodies against Chlamydia species in chicken serum using a bead-based suspension array with peptides as antigens
Source: Vet Res. 2023 Apr 4;54:31. doi: 10.1186/s13567-023-01159-9 (PMC10074890; doi:10.1186/s13567-023-01159-9)
Supplement: Supplementary file 6 — Additional file 6. Results of the suspension array with 120 chicken field sera. Sera from 120 chickens, 20 each from two farms of three farm types, were tested with a fixed panel of beads, loaded with antigens as indicated in the first column. These data were also used for Table 4 and Figure 4. The results are given in MFI, values above the cutoffs are highlighted in red. For a description of cutoffs and abbreviations see Additional file 1. NB in the manuscript normalized data are used for which the cutoffs were subtracted from the acquired MFI values. [file 13567_2023_1159_MOESM6_ESM.xlsx]

## Sheet: Additional file 6
	Additional file 6. Results of the suspension array with 120 chicken field sera.
	Antigen	Description	layers free-range farm 1																				layers free-range farm2	0	0	0	0	0	0	0	0	0	0	0	0	0	0	0	0	0	0	0	layers conventional farm 3	0	0	0	0	0	0
	pCga001	Cga_08DC63_OmpA_326-345	416	477	933.5	441	511	440	599	338	268	587	1181	450	499	551	707	467	276.5	318	392	300	1172	958	382.5	791.5	573.5	831	639	549.5	402	698	956	776	485	441	958	570	555	631.5	489	390	427	280.5	212	258	259	399	203
	pCga002	Cga_08-1274/3_IncA_297-326	431	2034	933	1203.5	468	567.5	600	334	315.5	663	3034	766	1013	376.5	693.5	499	236	782	497	297	741.5	1543	371	809	886	698.5	1045	997.5	770	546	1037	1537	470	356	778.5	525	626.5	667	390.5	341	364	237	133.5	470	219	304	129
	pCga003	Cga_08DC63_IncA_303-326	332	2279	858.5	1328.5	339	556	980	222.5	280	369	3438.5	765.5	1194.5	280.5	1262	474.5	180.5	970.5	543	175.5	918	1689.5	680.5	960	1035	686	1260	1004	795	399	1368	1759	368	294	630	440.5	670.5	592	572	296	429	162	69	706	112	231	71
	pCga008	C. gal G47_OmpA	433	488	878	433.5	531.5	451	597	356	294	720	1236	455.5	526	605.5	627	362.5	274	332	443	322	1172	1064	434	799	593.5	847	676	536	412.5	843	386	788	578	470	956.5	566.5	588.5	609	511.5	434.5	414.5	282.5	255	247.5	254	339	207
	pCga009	C. gal F725_OmpA	358	374	718	330	427	343	596.5	304	222	489	906	429	469	439	542	417	220	291	320	301	886	687.5	321	632	488	718.5	494	450	339.5	497.5	307	609	419	390.5	705	496	494	520	372	358	326	242	170	214	224	324.5	153
	pCga010	C. gal G47_IncA	341.5	2501	875	1597	403	1004	621	479	297	524.5	3856	882	1314.5	370	1060	503	201	1007	616	233	1179	1907	1377	1038.5	998.5	688.5	1361	1087	899.5	644	1737	1941.5	515.5	327.5	689	489.5	848	682	607	335	492	164	71	638	123	243	87
	pCga011	C. gal F725_IncA	400	1796	828	1370	434	910.5	545	1380	406	570.5	3220	832	1107	520	685	576	223	752	529	300.5	1029.5	1876	487.5	862	897	856	1082	959.5	916.5	478	1159	1464	615	373	782.5	582	2498	759	613	335	287	186	122	342	136	229.5	107
	pCps001	Cps_02DC15_OmpA_158-181	394.5	370	746	364	456	330.5	433.5	359.5	216	425	695	399	365.5	616	561	373	242	341.5	312.5	236	947.5	728	277	739	375	731	559	392.5	279	488	277	686	465	368	644	435	400	447	403	280	474	195	204	198.5	197	309	167
	pCps002	Cps_02DC15_IncA_329-352	432	480	935.5	409	542.5	388	581.5	396	289.5	561	1012	513	500	559	651	444	285	391.5	386	251	1281	1350	482	896	718	909.5	736	566	409.5	661.5	355	910	600	517	954	604	578	597	551.5	378.5	503	301	225	266.5	277	417.5	232
	pCps009	Cps_02DC15_OmpA_250-265	537.5	386	935	375	519	325	442	390	246	511	1104	434	374	440	601	380	257	333.5	390.5	277	985	840.5	336	832.5	491.5	769	637	472.5	359	1021.5	391	738	533	470	720	533	471	527	452	306.5	420	230	188	241	246.5	376	164
	pCps010	Cps_02DC15_OmpA_329-352	445	720	733	250	2099	351.5	456	265	189	426	1825	326.5	265	532.5	1141	184	234	151	374	198	1487	1224	698.5	1070	658.5	1013.5	1171.5	959	331	740.5	1433	1172.5	393.5	511.5	783.5	562.5	494	620.5	940	377	1083.5	147	109	161	133	222	91
	pCps013	Cps_02DC15_PmpD_1053-92	439	407	848.5	414	485.5	368	462	315	227	484	1121.5	464	490	478	595.5	423.5	249	322	345	245.5	1122	894	322	805	484	969.5	654	479	353	520	307	769	506	415	818	526	432	524.5	454	313	406	364	200	206.5	208	325	178
	pCps014	Cps_02DC15_IncA_321-360	395.5	411	793.5	404	1039	336	614.5	314	245	475	997.5	930.5	496	471.5	553	372	247	319	316.5	246	985	1157	495	711	650	748	589.5	440.5	327	508	458.5	700	501	391	740	544.5	489	498.5	436	286	389	240	204.5	221	250.5	377.5	186
	pCps015	Cps_02DC15_CT618_105-134	476	801	914	242	994	424.5	455	394	232.5	772	2113	454	538	523	1028	170.5	282	279	540.5	280.5	1581.5	1452	826.5	1283.5	940	1006	1162	859	528	793	804	1345	425	530	851	841	586.5	608	998	475.5	1486	317.5	238	982.5	144	267	134
	pCps016	Cps_02DC15_CT618_189-228	261	280.5	547.5	217	357	224	473.5	301	167.5	401	669	521	257	268	499.5	172	183.5	199.5	237	173	627	574	200.5	611	350.5	673	442	428	251.5	1068.5	590	566	273	249	822.5	439	340	380	343	206.5	795	283	262.5	162	208	195.5	158
	pCab001	Cab_S26/3_OmpA_89-104	361	332.5	709	281	894	269	413.5	311	194	384.5	955	319.5	327.5	452.5	486	315	217	230	273	226	810	702	260	717.5	391	768	458	385	277.5	461	303	639	519.5	336	671	383	377.5	508	375.5	224	270	184.5	163	204	156	278	128
	pCab002	Cab_S26/3_OmpA_153-176	421.5	399	951	364	534.5	375.5	477	355	239	501	1189	398	449	451.5	611	440	272	297	333	231	1191.5	919.5	361	807.5	522.5	903	588	498.5	365	619.5	453	771.5	592	470	959	522.5	523	632	481	309	345	269	217.5	235	217	352.5	182
	pCab003	Cab_S26/3_OmpA_158-173	408.5	413	820	330	479	364.5	420	379.5	213	485	1083.5	370.5	382	358	593	368.5	302	302	325	241	954	793	332	838	532	813	581.5	463	319	541	400	760	579	413	732	456	472	561	417	284	336	250	191	244	210	337.5	159
	pCab004	Cab_S26/3_PmpD_1064-1087	348.5	664	1995	197.5	605	362.5	436	248	150	252	1862	828	250	376	976	135	216	163	344	186.5	1525	1242	847.5	1139	790	1058	1133.5	864	352	1358	709.5	1450.5	484	360	807	702	550	677	987	385	867	169	97	170	114.5	284	71
	pCab005	Cab_S26/3_IncA_324-353	364.5	366.5	786	324	521	340	409	339	214	472	1132.5	355	430	396	579	337	218.5	271	295	217	988	806	287	689	453	800	530	420.5	310	531	442	702.5	513	394	762	433	463	481	417.5	259	277	218	205.5	260	197	328	162
	pCav001	Cav_10DC88_IncA_305-328	286	287	697	231.5	405	356	467	243.5	182	398	907	306	378	392	508	236	206	216	325	185	880.5	741	290.5	636	454	691	457	463	280	435	1090	613.5	410	427	625	403.5	430	535.5	367	266.5	215	193	140	157.5	204	375	129.5
	pCav002	Cav_10DC88_IncA_299-328	174	432.5	604.5	127	409.5	713	283	140.5	133.5	203	1240	189	287	745	7475	66	157.5	127.5	584	73	845.5	735	397	731.5	469.5	800.5	626	739	301	339	1966	690	259	453	445	271	384	518	389	175	181.5	84	47	165	159	586	71
	pCav003	Cav_10DC88_IncA_325-348	257.5	302	704	217.5	370	203	293	296	143	303	1104.5	237	278.5	305	474	242	188	186	317	163.5	846	814	257	747	410	843	577	367	257	406	224	693	419	329	687	395	355	1244	386	216	239.5	163	124	195.5	125.5	233	96.5
	pCav004	Cav_10DC88_IncA_319-348	226	304	633	199	281	1104.5	284	294	148	306.5	731	209	222	373	392.5	143	150	167.5	303	173	593	617	211.5	750	298	731	476.5	300	169	354	203	763	313	290	338	270	308	1403	298.5	160	228.5	123	99	183	106	211	78
		avNC	371	398	783	352.667	473	343.667	424.167	370.5	233.5	463.5	1055.67	388	368.333	394.167	600.167	380.5	244.667	316.167	350.667	250.833	945.333	767	313.333	795.833	454.167	753.167	554.333	441.667	311	520.833	349	722.167	506.833	403.333	631.167	456.5	420	467.667	420.667	284	373.333	202.833	186.833	214.833	187.333	326.167	160.667
		SD	33.0454	40.2865	45.5082	55.0757	28.3549	33.3067	35.9525	48.4536	51.7615	51.0661	37.6076	43.1393	18.7705	57.8021	3.01386	44.1107	18.5023	66.9334	28.4795	34.8796	50.285	25.632	13.6137	41.1987	21.5542	43.1577	56.1456	43.4319	24.6374	19.5342	25.0599	59.0028	44.4644	16.8622	89.6749	51.8965	46.8081	32.3277	20.0333	22.0964	56.0476	10.2754	20.8107	13.7508	28.5497	6.78847	24.7857
		cutoff (3*avNC)	1113	1194	2349	1058	1419	1031	1272.5	1111.5	700.5	1390.5	3167	1164	1105	1182.5	1800.5	1141.5	734	948.5	1052	752.5	2836	2301	940	2387.5	1362.5	2259.5	1663	1325	933	1562.5	1047	2166.5	1520.5	1210	1893.5	1369.5	1260	1403	1262	852	1120	608.5	560.5	644.5	562	978.5	482
	Sera from 120 chickens, 20 each from two farms of three farm types, were tested with a fixed panel of beads, loaded with antigens as indicated in the first column. These data were also used for Table 4 and Fig. 4. The results are given in MFI, values above the cutoffs are highlighted in red. For a description of cutoffs and abbreviations see Additional file 1. NB in the manuscript normalized data…
[truncated: 73 more columns]
