# Supplementary material for: Proof of concept for multiplex detection of antibodies against Chlamydia species in chicken serum using a bead-based suspension array with peptides as antigens
Source: Vet Res. 2023 Apr 4;54:31. doi: 10.1186/s13567-023-01159-9 (PMC10074890; doi:10.1186/s13567-023-01159-9)
Supplement: Supplementary file 8 — Additional file 8. Seroreactivity of C. psittaci and C. abortus derived peptides with sera from immunized chickens. In addition to observations on seroreactivity of peptides derived from C. gallinacea and C. psittaci, immunizations were performed with bacterins of home-grown C. psittaci and various commercial Chlamydia preparations (Virion/Serion); material of C. avium was not available. At the start of the experiment all chickens showed no signals exceeding the cutoffs, except chicken 145 (n = 1) and 172 (n = 2), where the signals by serum from chicken 172 were relatively high (> 1000). In the final bleeds of chickens immunized with C. psittaci bacterins, antibodies were present against a subset of C. psittaci peptides. Two out of four of these chickens also showed reactivity to one C. abortus peptide, one chicken showed a very low cross-reactivity toward a C. gallinacea peptide. The immunization with C. abortus bacterin in one chicken resulted in high signals on two C. abortus peptides. This suggests that chickens are capable of an immune response to at least a subset of the C. abortus peptides. Both C. abortus-immunized chickens showed also high signals on two C. avium peptides in the final bleeds: this cross-reactivity was not observed in infected mice (Figure 1, Additional file 1) and also not in field samples (no coincidence of signals against C. abortus and C. avium peptides, Figure 4). Chickens immunized with bacterins of two other species (C. pneumoniae and C. trachomatis) only in one case gave a modest signal with one C. psittaci peptide. In addition, chicken sera from the same experiment as the C. psittaci sera used for Figure 2, that were immunized after an ineffective infection, resulted in a specific immune response to most C. psittaci peptides. The panel recognized is broader than what is seen upon an infection experiment (Figure 2, Additional file 2). Taken together these results provide some additional evidence for seroreactivity of a subset of pept [file 13567_2023_1159_MOESM8_ESM.xlsx]

## Sheet: Sheet1
		Additional file 8. Seroreactivity of C. psittaci and C. abortus derived peptides with sera from immunized chickens. In addition to observations on seroreactivity of peptides derived from C. gallinacea and C. psittaci, immunizations were performed with bacterins of home-grown C. psittaci and various commercial Chlamydia preparations (Virion/Serion); material of C. avium was not availble. At the st…
			prior to immunization										final bleed
			in-house bacterins, imimunization				commercial bacterins, imimunization						in-house bacterins, imimunization				commercial bacterins, imimunization							C. psittaci, infection/immunization
			C. psittaci				C. abortus		C. pneumoniae		C. trachomatis		C. psittaci				C. abortus		C. pneumoniae		C. trachomatis
		chick nr., time:	141, start	142, start	145, start	146, start	171, start	172, start	173, start	174, start	175, start	176, start	141, final	142, final	145, final	146, final	171, final	172, final	173, final	174, final	175, final	176, final		2627, start	3233, start	2627, final	3233, final
	antigens on beads	pCga001	351	302	277	164	255	177	359	112	113	183	553	392	122	351	537	797	117	337	322	254		123.5	132	523	710.5
		pCga002	262	202.5	172.5	108	201	104	219	78	61	162	311	295	84	362	448	396	89	274	205	172.5		72	72	266	347
		pCga003	207	164	77	74	102	66	135	68	39	163	246	229	45	308	286.5	154.5	66	301	43	76		55	52	227	276
		pCga008	332.5	296	352	177	250.5	170	366	112	108.5	199.5	461.5	353	186	354.5	536	825	114	314.5	321.5	249.5		124	138.5	336	550.5
		pCga009	272	273	257	150	207	160	338.5	104	107	181	496	339	104	321.5	685	685.5	101	273	277.5	223		100	144	923	992
		pCga010	223.5	182.5	80	83.5	110	72	154	76	43	158.5	245	245	47	276	297	180	69	317	47	77		62	59	265	291
		pCga011	282.5	220.5	141	108	241	105	264	86	65	171	262	297	75	176	388	339	89	340.5	166.5	146		77.5	58	331	401
		pCps001	348	283.5	282	174	291	1243	407	110	121	194	510	383	129	352	544	1105	113	277	337.5	264		98	118	4144	1061
		pCps002	301.5	278	218	142	300	157	345	97	97.5	184	415	363.5	100	305.5	541	782.5	90.5	273	308	227		130	145	4210.5	5394
		pCps009	284	241	230	133	293.5	146	329	95	97.5	127.5	916	450	100	478	424	1026.5	90	245.5	294.5	254		105	106	448.5	585
		pCps010	367	342.5	299.5	189	265	157	435	112	123.5	196	562	645	107	358.5	572	762	108	314.5	276	246		115	100	14606	10551
		pCps013	325	264	233	145	283	141	340.5	99	101	169.5	1928	397	97	744	507.5	688	92	310	286	223		105	130	1699.5	1728
		pCps014	320.5	302	133	142	175	130	245	116	74	239	11429.5	1182	770.5	5604	550	338	244	545	273	296		101.5	123	5534.5	6395
		pCps015	323	274	249	165	225	147	372	103	103	194.5	488	392	80	333.5	423	714	88	282	277	223		136	191	1249.5	1064
		pCps016	290	264	245	149	208	141	307	96	91.5	181	517	606.5	88	289.5	432	602	79	281	257.5	196		69	92	1368	1373
		pCab001	252	185	161	99	179	106	193.5	75	75	123	474	273	72	239	287	450	74	242	214	172		76	84.5	334.5	478
		pCab002	85	62	62	51.5	59	41	54	36	43	48.5	1357	249.5	41	723	649	1164	57	137	106	111		114	107	473.5	616.5
		pCab003	325	273.5	247	157.5	237.5	1263	359.5	98.5	109	206	473	407	91	322	447	977.5	97	300	274	228		111	87	356	490
		pCab004	320	263	254	144	304	158	371	102	107	170	402	370	101	322	442	764	91.5	244	328	247		114	121	316	938
		pCab005	235.5	219	146	117	220.5	127	285	73	72.5	141	309.5	296	63	234.5	471	3839.5	70	199.5	215	147.5		94	112	480.5	594
		pCav001	292	251	214	147	196	143	302	102	82	159	494.5	344.5	79	284	2703.5	4179.5	85	241	233.5	158.5		73	70	1204	1051
		pCav002	285	246	183	122	234	127	266	83	78.5	147.5	419.5	327.5	75	257	3435	4443.5	74	214	220	149		50	41	619	286.5
		pCav003	335.5	308	130.5	259	247.5	141.5	250.5	118.5	84	225	350	390	58	275	498	1018	87	349	94.5	109.5		80	65	285	397.5
		pCav004	259	224	230	135	174	221	313	76	73	153	439.5	307	76	270	435	766	77	188	223	159		63.5	63	213	323
		NC1	183	151	57	67	91	63	96	55	38	124	212.5	237.5	34	100	261	149	71	209	33	55		102	100	355.5	546.5
		NC2	207.5	174	98	88	173	104.5	148	64	54	124.5	237	238	54	167.5	310	348	55	210	168	140		114	121	483	696
		NC3	275	240	161.5	135	267	129	283	76.5	82	152.5	338.5	315	72	260	457	655	73	220.5	236	166.5		95	94	409	558.5
		average NC	221.833	188.333	105.5	96.6667	177	98.8333	175.667	65.1667	58	133.667	262.667	263.5	53.3333	175.833	342.667	384	66.3333	213.167	145.667	120.5		103.667	105	415.833	600.333
		cutoff (3*avNC)	665.5	565	316.5	290	531	296.5	527	195.5	174	401	788	790.5	160	527.5	1028	1152	199	639.5	437	361.5		311	315	1247.5	1801
